# Supplementary material for: US Consumer Identification of the Health Benefits of Dietary Fiber and Consideration of Fiber When Making Food Choices
Source: Nutrients. 2022 Jun 3;14(11):2341. doi: 10.3390/nu14112341 (PMC9182951; doi:10.3390/nu14112341)
Supplement: Supplementary file 1 [file nutrients-14-02341-s001.zip]

Archive with 1 entries (1 files):
- nutrients-1743081-Supplementary Materials.pdf
